# Supplementary material for: NetSHy: network summarization via a hybrid approach leveraging topological properties
Source: Bioinformatics. 2022 Dec 22;39(1):btac818. doi: 10.1093/bioinformatics/btac818 (PMC9831052; doi:10.1093/bioinformatics/btac818)
Supplement: btac818_Supplementary_Data [file btac818_supplementary_data.zip]

Archive with 7 entries (7 files):
- Fig_S2.png
- Fig_S3.png
- Fig_S4.png
- Fig_S5.png
- Fig_S6.png
- NetSHy_SI_final.pdf
- Fig_S1.png
